# Supplementary material for: Genome assembly and resequencing analyses provide new insights into the evolution, domestication and ornamental traits of crape myrtle
Source: Hortic Res. 2023 Jul 21;10(9):uhad146. doi: 10.1093/hr/uhad146 (PMC10493637; doi:10.1093/hr/uhad146)
Supplement: Web_Material_uhad146 [file web_material_uhad146.zip]

Archive with 2 entries (2 files):
- 20230626-Supplementary Fig. 1-20.pdf
- 20230626-Supplementary Table1-24.xlsx
