# Supplementary material for: Genome assembly and resequencing analyses provide new insights into the evolution, domestication and ornamental traits of crape myrtle
Source: Hortic Res. 2023 Jul 21;10(9):uhad146. doi: 10.1093/hr/uhad146 (PMC10493637; doi:10.1093/hr/uhad146)
Supplement: Web_Material_uhad146 [file web_material_uhad146.zip › 20230626-Supplementary Table1-24.xlsx]

## Sheet: Table 1
Table 1. Chromosome length distribution of L.indica
Chromosome ID	Length (bp)	Percentage (%)
1	19183582	5.83
2	18738864	5.69
3	16574322	5.04
4	16402235	4.98
5	16384189	4.98
6	16228610	4.93
7	16054019	4.88
8	15841404	4.81
9	15659702	4.76
10	13851391	4.21
11	13166229	4
12	12992460	3.95
13	12795909	3.89
14	12692553	3.86
15	12699819	3.86
16	12667707	3.85
17	12212418	3.71
18	12152348	3.69
19	11669383	3.55
20	11369858	3.45
21	10864250	3.3
22	10693571	3.25
23	9405605	2.86
24	8732598	2.65
Total	329033026	99.97
Unmap	107742	0.03
Unmap referring the sequences which did not mount to known chromosome.

## Sheet: Table 2
Table 2. Genome BUSCO evaluation result
Complete BUSCOs	0.923
Complete Single-Copy BUSCOs	0.789
Complete Duplicated BUSCOs	0.134
Fragmented BUSCOs	0.024
Missing BUSCOs	0.053

## Sheet: Table 3
Table 3. Prediction of repeat elements
Type	Repeat Size(bp)	% of genome
TRF	10300510	3.13
RepeatMasker	17310646	5.27
RepeatProteinMask	9275514	2.82
De novo	134765981	41.01
Total	138623822	42.19

## Sheet: Table 4
Table 4. Classification of TEs.
Type	Length (Bp)	% in genome
DNA	32409636	9.863
LINE	18810438	5.725
SINE	863012	0.263
LTR	78720474	23.957
Other	19427	0.006
Unknown	16893916	5.141
Total	134813530	41.028

## Sheet: Table 5
Table 5. Gene structure prediction statistics
Number of genes	CDS+intron len	CDS len	exon len	intron len	Exons per gene
33608	3286.06	1404.02	243.54	394.97	5.77

## Sheet: Table 6
Table 6. Genome function annotation result
	Number	Percentage (%)
Total	33608	100
Swissprot-Annotated	25685	76.43
KEGG-Annotated	24570	73.11
TrEMBL-Annotated	31412	93.47
Interpro-Annotated	27119	80.69
GO-Annotated	19343	57.55
Overall	31487	93.69

## Sheet: Table 7
Table 7. Genome ncRNA annotation result
Type		Copy(w)	Average length(bp)	Total length(bp)	% of genome
miRNA		157	137.083	21522	0.00655
tRNA		571	74.7285	42670	0.012986
rRNA	rRNA	327	156.639	51221	0.015588
	18S	34	528.677	17975	0.00547
	28S	53	121.17	6422	0.001954
	5S	15	137.2	2058	0.000626
snRNA	snRNA	225	110.071	24766	0.007537
	CD-box	648	113.179	73340	0.02232
	splicing	437	104.117	45499	0.013847

## Sheet: Table 8
Table 8 Gene family clustering result statistics
Species	Genes number	Genes in families	Unclustered genes	Family number	Unique families	Average genes per family
A. thaliana	27304	23581	3723	13169	697	1.79
C. papaya	17533	15995	1538	12660	64	1.26
P. trichocarpa	41009	33553	7456	15049	811	2.23
R. chinensis	30155	26947	3208	14783	687	1.82
P. mume	31390	25454	5936	15836	655	1.61
P. persica	23064	22080	984	15199	84	1.45
L. indica	33331	29357	3974	16126	263	1.82
L. speciosa	31170	27370	3800	15882	158	1.72
P. granatum	49327	35999	13328	16849	1399	2.14
E. grandis	36050	28629	7421	14209	693	2.01
M. dodecandrum	25712	18823	6889	10862	711	1.73
V. vinifera	29291	22581	6710	14279	676	1.58
S. lycopersicum	33668	24916	8752	13846	952	1.8
O. sativa	34527	23612	10915	13018	1712	1.81
G. raimondii	35358	31406	3952	14961	535	2.1
T. cacao	21386	20433	953	14552	104	1.4
A. trichopoda	26814	19344	7470	12419	1021	1.56

## Sheet: Table 9 
Table 9. Data output and data depth statistics for 73 closely related species and cultivar
sample	Cultivar/Wild species	Parentage or Sources	Place of origin	Raw bases(bp)	Clean bases(bp)	Effective rate(%)	Error rate(%)	Q20(%)	Q30(%)	GC content(%)	Clean_reads	mapped_reads	mapping_rate	Average_depth	Coverage_1X	Coverage_4X
L. indica 'Acoma'	Cultivar	L. indica 3/4, L. fauriei 1/4	USA	5145273000	5091371700	98.95	0.03	97.54	93.06	39.44	33942478	31757806	93.56	12.72	93.23	84.79
L. indica 'Apalachee'	Cultivar	L. indica 1/2, L. fauriei 1/2	USA	5931674700	5875395900	99.05	0.03	96.53	90.75	39.14	39169306	36612570	93.47	14.22	94.2	87.29
L. indica 'Arapahoe'	Cultivar	L. indica 11/16，L. fauriei 1/16，L.limii 1/4	USA	5168502600	5118963900	99.04	0.03	97.57	93.17	39.67	34126426	32038434	93.88	12.48	93.76	84.61
L. balansae	Wild species	L. balansae	Hainan,China	4943442600	4925213100	99.63	0.03	97.72	93.48	40.62	32834754	16591932	50.53	14.66	47.35	33.37
L. indica 'Baton Rouge'	Cultivar	L. indica	USA	5113587300	5044461300	98.65	0.03	97.25	92.38	39.27	33629742	31755176	94.43	12.94	93.04	85.77
L. indica 'Bayou Marie'	Cultivar	L. indica	USA	5737398900	5655982800	98.58	0.03	96.35	90.41	39.28	37706552	35304891	93.63	13.32	93.44	86.43
L. indica 'Bicolor'	Cultivar	L. indica	USA	5182455600	5121383700	98.82	0.03	97.17	92	39.39	34142558	31953546	93.59	12.65	92.01	84.05
L. indica 'Boubon Street'	Cultivar	L. indica	USA	5346320400	5270725800	98.59	0.03	97.04	91.88	39.37	35138172	32426082	92.28	13.04	93.48	83.65
L. indica 'Carolina Red'	Cultivar		USA	5565211800	5487428400	98.6	0.03	96.83	91.38	39.31	36582856	34586920	94.54	13.2	92.39	85.73
L. indica 'Catawba'	Cultivar	L. indica	USA	5434419900	5355179400	98.54	0.03	97.54	93.19	39.81	35701196	33750574	94.54	13.38	93.3	86.11
L. caudata	Wild species	L. caudata	Guangxi,China	5338597800	5260941900	98.55	0.03	96.59	91.36	39.3	35072946	31627549	90.18	13.62	86.96	77
L. indica 'Centennial'	Cultivar		USA	5392794300	5338593600	98.99	0.03	97.59	93.02	39.91	35590624	33520098	94.18	13.3	92.2	84.39
L. indica 'Centenniall Spirit'	Cultivar		USA	5648371200	5552493600	98.3	0.03	97.21	92.5	40.11	37016624	34922198	94.34	13.96	93.02	86.49
L. indica 'Cheery dazzle'	Cultivar		USA	5185614000	5111353500	98.57	0.03	97.37	92.8	39.77	34075690	31934958	93.72	12.75	92.77	84.37
L. indica 'Chism Fire'	Cultivar		USA	6463696800	6377534100	98.67	0.03	97.31	92.5	39.64	42516894	40009072	94.1	15	92.73	86.93
L. indica 'Choctaw'	Cultivar	L. indica 'Potomac'×（L. indica 'Pink Lace' × L. fauriei）	USA	5008283400	4957324800	98.98	0.03	96.99	91.58	39.35	33048832	30529991	92.38	12.18	93.55	85.29
L. indica 'Comanche'	Cultivar	L. indica 3/4, L. fauriei 1/4	USA	5642392200	5572414800	98.76	0.03	97.49	92.99	39.69	37149432	34857271	93.83	13.79	93.62	86.33
L. indica 'Cordon Blue'	Cultivar	L. indica	USA	5397729900	5326505400	98.68	0.03	97.41	92.77	39.42	35510036	33373655	93.98	13.6	92.15	85.71
L. indica 'Creole'	Cultivar	L. indica	USA	6108904500	6015063900	98.46	0.03	96.53	90.86	39.53	40100426	37825160	94.33	15.31	92.73	87.51
L. indica 'Daizongfang'	Cultivar		China	5281164000	5204732700	98.55	0.03	97.47	92.99	39.82	34698218	32860332	94.7	13.46	92.9	86.36
L. indica 'Dallas Red'	Cultivar	L. indica, L. fauriei	USA	5592750900	5510879100	98.54	0.03	97.31	92.6	39.7	36739194	34538990	94.01	13.83	92.58	86.43
L. indica 'David Hanging Basket'	Cultivar	L. indica	USA	5328494100	5248786200	98.5	0.03	97.15	92.24	40.14	34991908	32933415	94.12	13.36	92.44	85.67
L. indica 'Delta Blush'	Cultivar	L. indica	USA	5550460200	5481845400	98.76	0.03	97.04	91.92	39.76	36545636	34196629	93.57	13.66	93.29	85.7
L. indica 'Dynamite'	Cultivar	L. indica	French	5130761100	5053893000	98.5	0.03	97.44	92.88	39.76	33692620	31909461	94.71	13.09	92.35	85.24
L. indica 'Ebony and Ivory'	Cultivar	L. indica Whit VIII×L. indica ‘Chocolate Mocha’	USA	5079894000	5016653400	98.76	0.03	97.52	93.06	39.19	33444356	31556902	94.36	12.72	92.84	85.42
L. indica 'Ebony Embers'	Cultivar	L. indica Whit VII or Arapaho×L. indica ‘Chocolate Mocha’	USA	5705464500	5632905600	98.73	0.03	97.29	92.51	39.11	37552704	35387929	94.24	13.96	93.04	86.68
L. indica 'Ebony Fire'	Cultivar	L. indica Whit VII or Arapaho×L. indica ‘Chocolate Mocha’	USA	5415529500	5348193600	98.76	0.03	97.29	92.5	38.7	35654624	31366424	87.97	12.68	92.46	84.53
L. indica 'Ebony Flame'	Cultivar	L. indica Whit VII or Arapaho×L. indica ‘Chocolate Mocha’	USA	5277458100	5212594800	98.77	0.03	97.47	92.88	39.62	34750632	32500083	93.52	13.08	92.86	84.78
L. excelsa	Wild species	L. excelsa	Guizhou,China	5109409200	5098632600	99.79	0.03	96.94	91.53	38.39	33990884	30112651	88.59	13.58	85.74	74.52
L. guilinensis	Wild species	L. guilinensis	Guangxi,China	5545020000	5397656100	97.34	0.03	97.08	92.25	39.25	35984374	32354281	89.91	14.24	86.09	75.44
L. indica 'Honggan'	Cultivar		USA	5809384200	5782107600	99.53	0.03	97.59	93.09	39.07	38547384	35800449	92.87	14.24	92.47	84.89
L. indica 'Red Rocket'	Cultivar		USA	5791434900	5708034300	98.56	0.03	97.5	93.04	39.48	38053562	35968793	94.52	14.05	92.96	86.83
L. indica 'Hopi'	Cultivar	L. indica 3/4，L. fauriei 1/4	USA	5341253100	5275089600	98.76	0.03	97.34	92.59	39.3	35167264	33118718	94.17	13.33	93.21	85.56
L. indica 'Houston'	Cultivar	L. indica	USA	5546603700	5469467700	98.61	0.03	97.45	92.94	39.83	36463118	34082082	93.47	13.46	92.07	85.96
L. (unknown)	Wild species		Yunnan,China	6165110100	6145368900	99.68	0.03	97.61	93.1	39.14	40969126	37687637	91.99	15.33	88.38	80.87
L. indica 'Jiziwei'	Cultivar		Japan	4942061400	4886680500	98.88	0.03	97.47	92.92	39.75	32577870	30044501	92.22	12.14	92	82.9
L. indica 'Lafayette'	Cultivar	L. indica	USA	5334618300	5258844000	98.58	0.03	97.28	92.5	39.72	35058960	33256195	94.86	13.39	93.12	86.35
L. limii	Wild species	L. limii	Fujian,China	6327964800	6307797900	99.68	0.03	97.66	93.22	39.08	42051986	38657810	91.93	15.87	89.51	81.9
L. indica 'Linglong'	Cultivar	L. indica, L. fauriei	China	5378165400	5308912200	98.71	0.03	97.47	93	39.62	35392748	33213273	93.84	12.93	93.26	85.68
L. indica 'Lipan'	Cultivar	L. indica, L. fauriei	USA	5227036200	5172488700	98.96	0.03	97.19	92.03	38.82	34483258	32430793	94.05	12.84	93.22	85.67
L. indica 'Natchez'	Cultivar	L. indica 1/2，L. fauriei 1/2	USA	5679956100	5618441700	98.92	0.03	97.6	93.24	40.75	37866374	35006475	0.9245	14.37	0.927	0.8243
L. indica 'Mardi Gras '	Cultivar	L. indica	USA	5423173200	5352909600	98.7	0.03	97.45	92.9	39.48	35686064	33694638	94.42	13.49	92.44	85.29
L. indica 'Miami'	Cultivar	L. indica, L. fauriei	USA	5805683100	5738100000	98.84	0.03	97.5	93	39.5	38254000	35769569	93.51	14.33	91.99	85.24
L. indica 'Near East'	Cultivar	L. indica	USA	5347362000	5272708500	98.6	0.03	97.28	92.5	39.55	35151390	33208420	94.47	13.43	92.8	85.87
L. indica 'New Orleans'	Cultivar	L. indica	USA	4974886500	4920982500	98.92	0.03	97.34	92.39	39.86	32806550	30872278	94.1	12.26	92.22	83.78
L. indica 'Niner'	Cultivar	L. indica	French	5467329900	5395491900	98.69	0.03	97.22	92.32	39.22	35969946	33856503	94.12	13.4	93.16	86.18
L. indica 'Okmulgee'	Cultivar	L. indica	USA	5209116600	5136402000	98.6	0.03	97.22	92.24	39.49	34242680	32346561	94.46	12.83	92.05	84.28
L. indica 'Pecos'	Cultivar	L. indica 1/2, L. fauriei 1/2	USA	5407469100	5364313500	99.2	0.03	97.13	91.86	39.09	35762090	33403227	93.4	12.78	92.08	83.65
L. indica 'Petite Pink'	Cultivar		French	5526563700	5456332800	98.73	0.03	97.47	92.9	39.29	36375552	34407071	94.59	13.48	93.23	86.27
L. indica 'Pink Blush'	Cultivar		USA	5837136900	5743894800	98.4	0.03	96.25	90.34	39.18	38292632	36005043	94.03	13.74	92.19	85.69
L. indica 'Pocomoke'	Cultivar	L. indica 5/8，L. fauriei 3/8	USA	10534186500	10413279000	98.85	0.03	97.48	92.95	39.76	69421860	64482531	92.89	24.58	93.26	89.55
L. indica 'Powhatan'	Cultivar	L. indica	USA	5199378300	5119344000	98.46	0.03	97.49	93.01	39.85	34128960	32347571	94.78	13.07	93.48	86.43
L. indica 'Prarie Lace'	Cultivar		USA	5313548400	5246052600	98.73	0.03	97.33	92.59	39.36	34973684	33015757	94.4	13.34	91.82	84.95
L. indica 'Purple Velvet'	Cultivar	L. indica	USA	5381781900	5308506000	98.64	0.03	97.28	92.5	39.31	35390040	33405171	94.39	13.34	92.33	85.52
L. indica 'Qiancengfeixue'	Cultivar		China	5780389800	5710191600	98.79	0.03	97.41	92.8	39.77	38067944	35639134	93.62	14.06	93.79	86.99
L. indica 'Queens Lace'	Cultivar	L. indica	USA	5345919900	5284732800	98.86	0.03	96.93	91.48	39.64	35231552	32758490	92.98	11.9	91.53	82.38
L. indica 'Rosea Nova'	Cultivar	L. indica	French	5730999900	5652168300	98.62	0.03	97.46	92.89	39.13	37681122	35576920	94.42	14.01	92.93	86.56
L. indica 'Sacramento'	Cultivar	L. indica	USA	5352730800	5266734000	98.39	0.03	97.28	92.53	39.77	35111560	33082861	94.22	13.49	92.04	85.11
L. indica 'Sarah Favorite'	Cultivar		USA	5341275000	5296076100	99.15	0.03	97.33	92.49	39.26	35307174	32959657	93.35	13.09	93.88	85.58
L. siamica	Wild species	L. siamica	Yunnan,China	5329755300	5315011200	99.72	0.03	97.58	93.03	38.72	35433408	32478114	91.66	13.8	88.04	79.15
L. indica 'Sihaishengping'	Cultivar		China	5350268700	5269370100	98.49	0.03	97.06	91.94	39.73	35129134	33231749	94.6	12.52	92.81	84.92
L. indica 'Sioux'	Cultivar	L. indica, L. fauriei	USA	5482114500	5405100000	98.6	0.03	97.4	92.77	40.08	36034000	33872247	94	13.65	92.83	85.58
L. suprareticulata	Wild species	L. suprareticulata	Guangxi,China	5329953300	5231739300	98.16	0.03	96.67	91.66	39.28	34878262	30159306	86.47	13.04	85.43	73.56
L. indica 'Tonto'	Cultivar	L. indica 3/4, L. fauriei 1/4	USA	5741126700	5671520400	98.79	0.03	97.59	93.13	39.36	37810136	35367082	93.54	14.14	93.28	86.04
L. indica 'Tuscaror'	Cultivar	L. indica, L. fauriei	USA	5017653900	4966041300	98.97	0.03	97.09	91.79	39.45	33106942	31128136	94.02	12.46	93.09	85.11
L. indica 'Tuskegee'	Cultivar	L. indica, L. fauriei	USA	5087271300	5026157100	98.8	0.03	97.44	92.91	39.66	33507714	31415331	93.76	12.43	93.35	84.96
L. indica 'Velma's Royal Delight'	Cultivar	L. indica	USA	6038397900	5949768900	98.53	0.03	97.39	92.86	39.77	39665126	37437348	94.38	14.14	92.84	86.31
L. indica 'Victor'	Cultivar	L. indica	USA	5454457200	5373501000	98.52	0.03	97.34	92.66	39.41	35823340	33941707	94.75	13.55	92.42	86.32
L. indica 'William Toovey'	Cultivar	L. indica	USA	5675398800	5618674500	99	0.03	97.02	91.62	39.27	37457830	34982171	93.39	12.44	93.39	84.88
L. fauriei	Wild species	L. fauriei	Japan	13686468124	13524967800	98.82	0.03	97.59	93.02	39.91	90166452	82793587	91.82	28.44	95.62	92.38
L. indica	Wild species	L. indica	China	5106439800	5044568100	98.79	0.03	97.5	93.05	38.95	33630454	30183853	89.75	12.47	92.22	83
L. indica 'Yuma'	Cultivar	L. indica 3/8, L. fauriei 5/8	USA	5423164200	5365102200	98.93	0.03	97.44	92.83	39.71	35767348	33546456	93.79	13.59	93.18	85.53
L. indica 'Zuni'	Cultivar	L. indica, L. fauriei	USA	5262487200	5201090700	98.83	0.03	97.19	92.1	39.81	34673938	32467770	93.64	12.66	93.18	85.18

## Sheet: Table 10
Table 10. SNP detection statistics and annotation results from 73 closely related species and cultivar
Category		Number of SNPs
	Upstream	95782
Exonic	Stop gain	2091
Exonic	Stop loss	190
Exonic	Synonymous	333481
Exonic	Non-synonymous	255854
Intronic		654997
Splicing		1352
Downstream		113384
upstream/downstream		12157
Intergenic		231101
ts		1088399
tv		614185
ts/tv		1.772
Total		1702584

[truncated: 14 more sheets: Table 11, Table 12, Table 13, Table 14, Table 15, Table 16, Table 17, Table 18, Table 19, Table 20, Table 21, Table 22, Table 23, Table 24]
